# Supplementary material for: Long-Term Exposure to Ozone Increases Neurological Disability after Stroke: Findings from a Nationwide Longitudinal Study in China
Source: Biology (Basel). 2022 Aug 13;11(8):1216. doi: 10.3390/biology11081216 (PMC9404899; doi:10.3390/biology11081216)
Supplement: Supplementary file 1 [file biology-11-01216-s001.zip]

Archive with 1 entries (1 files):
- biology-1775967-supplementary.pdf
